# Supplementary material for: Jasmonate-Elicited Stress Induces Metabolic Change in the Leaves of Leucaena leucocephala
Source: Molecules. 2018 Jan 24;23(2):188. doi: 10.3390/molecules23020188 (PMC6017012; doi:10.3390/molecules23020188)
Supplement: Supplementary file 1 [file molecules-23-00188-s001.zip]

Archive with 4 entries (2 files):
- molecules-262884-supplementary/
- molecules-262884-supplementary/Supplementary Materials/
- molecules-262884-supplementary/Supplementary Materials/Supplementary Materials of Figures S.pdf
- molecules-262884-supplementary/Supplementary Materials/Table S1.xlsx
