# Supplementary material for: Jasmonate-Elicited Stress Induces Metabolic Change in the Leaves of Leucaena leucocephala
Source: Molecules. 2018 Jan 24;23(2):188. doi: 10.3390/molecules23020188 (PMC6017012; doi:10.3390/molecules23020188)
Supplement: Supplementary file 1 [file molecules-23-00188-s001.zip › molecules-262884-supplementary/Supplementary Materials/Table S1.xlsx]

## Sheet: 工作表1
title	ClassID	MeJA	JA	CK	JA-Ile	CGM	1	2	3	4	5	6	7	8	9	10	11	12	13	14	15	16	17	18	19	20	21
MeJA1	MeJA	1	0	0	0	0	24.2959	22.3259	0.133704	0.388208	12.9673	0.598172	0.586068	3.4444	0.224657	0.379465	5.00588	0.465422	0.646538	14.4912	1.85926	1.34999	3.09601	10.8083	1.70726	4.38547	5.11548
MeJA2	MeJA	1	0	0	0	0	32.775	18.5402	0.200556	0.776416	6.37734	0.470901	0.315575	3.34309	0.16047	0.0875688	6.53829	0.370438	0.56817	7.20706	0	1.34999	3.14477	9.79875	0.825489	3.22461	4.21275
MeJA3	MeJA	1	0	0	0	0	25.6003	29.9944	0.133704	0.388208	15.3056	0.687261	0.360657	5.06529	0.224657	0.0875688	6.18072	0.436926	0.391841	4.77901	0.92963	1.34999	3.41292	9.73937	1.22885	3.22461	3.91184
MeJA4	MeJA	1	0	0	0	0	29.8399	21.9862	0.200556	0.291156	14.6679	0.241814	0.225411	13.1698	0.57769	0.437844	5.2102	0.351441	0.352657	4.77901	0.92963	0.944994	3.2179	8.19532	0.759825	2.70867	0
MeJA5	MeJA	1	0	0	0	0	29.0246	16.5503	0.200556	0.24263	17.7503	0.407266	0.450822	10.3332	0.545597	0.379465	5.36344	0.322946	0.450618	10.6372	1.39444	1.75499	2.82785	10.0957	0.975578	2.96664	4.21275
MeJA6	MeJA	1	0	0	0	0	30.6552	25.0924	0.133704	0.436734	7.86538	0.369085	0.270493	12.6632	0.641878	0.875688	5.61884	0.47492	0.391841	5.8196	0.92963	0.539996	4.04675	7.95778	0.66602	2.70867	3.91184
MeJA7	MeJA	1	0	0	0	0	38.9712	16.9386	0.334259	0.776416	12.9673	0.229087	0.63115	13.4737	1.54051	1.13839	5.10804	0.607898	0.587762	10.5986	6.97222	2.15999	2.34029	13.1244	0.318939	3.35359	5.41639
MeJA8	MeJA	1	0	0	0	0	26.2526	12.3278	0.200556	0.388208	2.55093	0.178179	0.135247	9.11753	0.513503	0.350275	5.26128	0.332444	0.333065	3.4301	0.464815	2.02499	2.04775	9.79875	0.863012	3.22461	2.10637
MeJA9	MeJA	1	0	0	0	0	21.85	16.7444	0.200556	0.436734	6.27105	0.279995	0.225411	12.4606	0.802348	0.554602	4.34183	0.408431	0.333065	4.43215	0	2.02499	2.70596	10.3332	0.900534	2.70867	4.21275
JA1	JA	0	1	0	0	0	36.3623	21.9862	0.133704	0.48526	16.2622	0.458174	0.450822	4.35615	0.16047	0.0875688	4.90371	0.398933	0.450618	6.39771	0.92963	1.48499	3.33979	9.85814	0.994339	4.38547	3.91184
JA2	JA	0	1	0	0	0	32.938	22.9569	0.267407	0.679364	16.1559	0.496355	0.270493	6.8888	0.288845	0.70055	3.67779	0.569904	0.607354	4.2009	0.464815	1.48499	3.53481	12.1742	2.3639	4.77242	7.82367
JA3	JA	0	1	0	0	0	59.6798	32.0328	0.200556	0.388208	13.1798	0.254541	0.270493	3.5457	0.320939	0.321086	5.9764	0.341942	0.352657	4.39361	1.39444	3.10498	3.29103	11.9961	0.722303	3.86953	5.7173
JA4	JA	0	1	0	0	0	20.5455	17.7151	0.133704	0.48526	11.4792	0.369085	0.315575	6.48357	0.89863	0.0583792	4.90371	0.693383	0.489802	5.12587	0.464815	1.48499	4.48556	9.38305	3.04868	3.61156	3.61093
JA5	JA	0	1	0	0	0	36.0361	21.1125	0.133704	0.339682	18.6006	0.445447	0.180329	3.84962	0.513503	0.0875688	7.15125	0.389434	0.372249	4.43215	0.464815	2.42998	4.29053	9.91753	1.18195	2.4507	3.61093
JA6	JA	0	1	0	0	0	24.2959	18.9285	0.200556	0.339682	16.3685	0.458174	0.180329	3.84962	0.353033	0.145948	5.36344	0.503415	0.431026	4.35507	0.464815	1.34999	3.2179	9.20489	2.23257	2.96664	3.00911
JA7	JA	0	1	0	0	0	20.2194	31.9843	0.200556	0.388208	2.55093	0.21636	0.225411	9.21883	0.866536	0.145948	5.87424	0.607898	0.372249	7.36122	0	1.61999	3.14477	9.91753	1.03186	3.74055	2.40728
JA8	JA	0	1	0	0	0	23.4806	25.0924	0.200556	0.48526	4.67671	0.267268	0.180329	6.28096	0.545597	0.233517	5.51668	0.626894	0.450618	3.27593	0	1.34999	3.36417	9.91753	2.49523	3.35359	3.31002
JA9	JA	0	1	0	0	0	29.0246	17.521	0.200556	0.582312	16.6874	0.381812	0.180329	8.40839	0.706066	0.262706	5.15912	0.693383	0.56817	4.66339	0.464815	1.21499	3.94924	10.2738	2.79541	6.44922	4.21275
JA-Ile1	JA-Ile	0	0	0	1	0	27.32	21.9	0.4	6.24	8.58	1.16	0.72	7.14	1.92	1.52	6.24	2.8	1.04	7.26	0.5	1.94	3.66	25.92	2.86	3.54	3.86
JA-Ile2	JA-Ile	0	0	0	1	0	23.67	19.48	0.18	0.54	5.04	0.62	0.26	10.15	0.36	0.48	1.67	1.08	0.87	9.16	0.05	0.43	4.78	14.58	5.63	3.89	3.9
JA-Ile3	JA-Ile	0	0	0	1	0	31.56	24.56	0.17	0.7	6.75	0.47	0.51	6.56	0.17	0.44	5.21	0.88	0.5	9.32	1.66	1.83	3.61	24.59	1.43	3.85	2.33
JA-Ile4	JA-Ile	0	0	0	1	0	26.7	29.28	0.2	0.62	5.42	0.66	0.4	4.14	0.2	0.28	5.68	0.52	0.54	6.14	0.04	1.12	2.34	19.3	0.98	2.64	2.56
JA-Ile5	JA-Ile	0	0	0	1	0	29.24	31.31	0.18	0.58	5.81	0.57	0.28	5.1	0.33	0.43	5.61	0.73	0.58	6.29	1	1.01	3.02	19.67	2.35	3.15	4.17
JA-Ile6	JA-Ile	0	0	0	1	0	26.12	24.56	0.18	0.64	7.6	0.37	0.33	4.48	0.37	0.35	5.56	0.78	0.63	6.79	0.78	1.62	3.09	23.8	1.71	3.37	3.64
JA-Ile7	JA-Ile	0	0	0	1	0	28.6	24.64	0.22	0.92	6.6	0.9	0.54	5.8	1.78	0.62	6.16	1.7	0.92	6.54	1	1.7	3.2	19.56	1.78	3.92	2.62
JA-Ile8	JA-Ile	0	0	0	1	0	15.57	20.02	0.18	0.45	6.35	0.71	0.32	5.05	0.36	0.54	9.01	0.69	0.85	4.41	0.5	0.94	2.67	13.08	1.68	3.72	1.26
JA-Ile9	JA-Ile	0	0	0	1	0	22.47	28.59	0.15	0.52	4.18	0.63	0.55	3.87	0.3	0.27	5.6	1.08	0.8	9.38	0.76	1.74	3.22	19.65	1.95	3.54	2.65
JA-Ile10	JA-Ile	0	0	0	1	0	16.2	24.08	0.16	0.44	3.8	0.58	0.24	3.42	0.26	0.18	6.7	0.64	0.64	3.8	0.56	1.22	2.34	13.74	0.4	3.54	4.2
JA-Ile11	JA-Ile	0	0	0	1	0	19.35	26.51	0.17	0.52	4.22	0.47	0.46	4.44	0.27	0.3	5.72	0.51	0.81	5.47	0.59	1.28	1.87	14.91	0.8	2.81	2.53
CGM1	CGM	0	0	0	0	1	31.7	26.6	0.32	1.1	7.4	1.22	0.72	7	1.76	1.18	6.64	2.02	1.16	8.38	1.18	1.94	3.6	13.88	1.58	3.5	4.86
CGM2	CGM	0	0	0	0	1	24.37	26.95	0.21	0.54	5.88	0.55	0.49	3.83	0.29	0.3	5.77	0.41	0.42	5.86	0.51	1.16	2.89	8.56	0.49	2.38	3.16
CGM3	CGM	0	0	0	0	1	27.54	27.8	0.17	0.46	5.96	0.35	0.44	4.4	0.18	0.22	5.33	0.69	0.41	7.72	0.76	1.46	3.58	11.07	0.64	3.34	4.79
CGM4	CGM	0	0	0	0	1	19.72	23.36	0.16	0.3	5.46	0.48	0.28	4.34	0.16	0.18	5.06	0.5	0.6	3.12	0.74	1.44	2.74	9.76	0.32	2.5	3.64
CGM5	CGM	0	0	0	0	1	22.98	14.74	0.15	0.34	5.23	0.46	0.44	5.34	0.29	0.25	4.49	0.32	0.54	6.49	0.6	1.2	2.74	9.68	0.33	3.16	7.79
CGM6	CGM	0	0	0	0	1	22.44	22.85	0.22	0.43	3.65	0.38	0.45	6.81	0.25	0.29	5.05	0.59	0.73	10.9	1.34	1.27	3.32	10.26	0.79	2.37	3.44
CGM7	CGM	0	0	0	0	1	29.56	20.6	0.16	0.38	6.72	0.42	0.34	4.04	0.18	0.24	5.12	0.6	0.52	5.06	0.64	1.34	2.36	10.28	0.2	2.4	2.32
CGM8	CGM	0	0	0	0	1	15.4	21.22	0.09	0.36	4.45	0.47	0.28	4.3	0.24	0.21	4.97	0.62	0.67	4.41	0.55	1.13	2.62	9.07	0.26	3.06	3.96
CGM9	CGM	0	0	0	0	1	28.93	21.77	0.15	0.55	5.62	0.31	0.35	4	0.23	0.22	5.14	0.62	0.54	6.17	0.56	1.36	2.24	9.75	0.16	2.54	2.62
CGM10	CGM	0	0	0	0	1	20.24	41.22	0.16	0.42	3.28	0.64	0.2	3.42	0.14	0.24	4	0.64	0.5	3.7	1.3	1.24	2.32	8.36	0.12	2.22	3.02
CGM11	CGM	0	0	0	0	1	21.58	29.14	0.17	0.56	5.52	0.61	0.34	3.59	0.3	0.25	5.82	0.49	0.96	3.56	0.55	1.41	1.49	9.9	0.05	2.36	3.46
CGM12	CGM	0	0	0	0	1	11.15	16.61	0.17	0.54	3.31	0.49	0.42	4.6	0.08	0.08	5.51	0.63	0.52	4.73	0	0.66	1.59	8.86	0.14	2.64	2.08
CK1	CK	0	0	1	0	0	24.4	18.78	0.18	0.34	7.4	0.6	0.4	5.94	0.26	0.24	5.12	0.56	0.28	7.82	0.64	0.98	3.8	8.78	0.82	3.08	9.34
CK2	CK	0	0	1	0	0	29.49	20.15	0.17	0.47	8.27	0.36	0.39	5.16	0.26	0.25	5.59	0.44	0.6	9.27	0.64	1.06	4.06	9.88	0.71	3.45	3.48
CK3	CK	0	0	1	0	0	25.03	19.08	0.16	0.44	7.21	0.32	0.41	4.49	0.22	0.19	5.44	0.49	0.54	8.5	0.75	1.37	3.34	10.88	0.38	2.62	4.29
CK4	CK	0	0	1	0	0	32.46	32.6	0.14	0.34	5.64	0.22	0.26	4.08	0.18	0.1	5.9	0.44	0.28	2.14	0.32	1.18	2.66	8.46	0.12	2	6.02
CK5	CK	0	0	1	0	0	23.33	17.66	0.18	0.37	5.95	0.17	0.37	3.71	0.18	0.08	5.38	0.41	0.29	5.43	0.68	1.26	2.24	9.23	0.23	2.53	2.51
CK6	CK	0	0	1	0	0	23.29	15.11	0.21	0.41	6.97	0.43	0.48	5.77	0.25	0.15	3.61	0.48	0.54	11.37	0.39	0.32	4.15	6.04	2.92	2.74	5.04
CK7	CK	0	0	1	0	0	45.44	24.48	0.12	0.46	6.94	0.14	0.26	4.66	0.14	0.2	5.9	0.32	0.24	4.94	0.82	1.2	2.66	9.6	0.18	2.64	2.06
CK8	CK	0	0	1	0	0	23.91	17.07	0.13	0.32	6.87	0.36	0.33	4.51	0.23	0.16	6.1	0.64	0.32	5.77	0.77	1.31	3.16	9.43	0.43	2.89	2.19
CK9	CK	0	0	1	0	0	24.8	17.89	0.2	0.49	6.51	0.14	0.35	3.65	0.18	0.13	5.04	0.61	0.14	4.07	0.65	1.25	2.4	9.19	0.42	2.35	2.72
CK10	CK	0	0	1	0	0	27.48	25.2	0.16	0.42	6.6	0.64	0.36	4.52	0.26	0.08	7.6	0.36	0.36	4.72	0.5	1.92	2.16	11.78	0.32	2.52	3.48
CK11	CK	0	0	1	0	0	28.09	28.71	0.17	0.44	5.74	0.35	0.26	5.68	0.2	0.2	5.54	0.37	0.72	3.11	0.58	1.37	2.31	8.57	0.08	2.54	3.79
